# Supplementary material for: Personality Type D and Psychophysiological Stress Reactivity During Mental Stress in Young Healthy Individuals
Source: Behav Sci (Basel). 2025 Jun 24;15(7):852. doi: 10.3390/bs15070852 (PMC12292575; doi:10.3390/bs15070852)
Supplement: Supplementary file 1 [file behavsci-15-00852-s001.zip]

Archive with 1 entries (1 files):
- behavsci-3625714-supplementary.pdf
